# Supplementary material for: Design of Multi-Epitope Vaccine for Staphylococcus saprophyticus: Pan-Genome and Reverse Vaccinology Approach
Source: Vaccines (Basel). 2022 Jul 27;10(8):1192. doi: 10.3390/vaccines10081192 (PMC9414393; doi:10.3390/vaccines10081192)
Supplement: Supplementary file 1 [file vaccines-10-01192-s001.zip]

Archive with 1 entries (1 files):
- vaccines-1770132-supplementary.pdf
